# Supplementary material for: Pan-chloroplast genomes for accession-specific marker development in Hibiscus syriacus
Source: Sci Data. 2024 Feb 27;11:246. doi: 10.1038/s41597-024-03077-7 (PMC10899175; doi:10.1038/s41597-024-03077-7)
Supplement: Supplementary file 2 — Table S1 [file 41597_2024_3077_MOESM2_ESM.xlsx]

## Sheet: Sheet1
Table S1. Sequence Read Archive and GenBank accession numbers of 94 H. syriacus cultivars.
Sample name	Cultivar	Read count	Total bases	Sequence Read Archive accession number	GenBank accession number
HS_ch_01	Adenseu	10924766	1617040338	SRX21992312	OR350231.1
HS_ch_02	An-dong	14093288	2083322344	SRX21992313	OR164399.1
HS_ch_03	Arang	14257218	2119434764	SRX21992324	OR397843.1
HS_ch_04	Asadal	13490094	1997749767	SRX21992335	OR397844.1
HS_ch_05	Asanyo	17159718	2546357978	SRX21992346	OR397845.1
HS_ch_06	Bicolor	15531672	2291323839	SRX21992357	OR397846.1
HS_ch_07	Bluebird	10375324	1524640066	SRX21992368	OR397847.1
HS_ch_08	Bulsae	8111146	1200868300	SRX21992379	OR397848.1
HS_ch_09	Chilbo	17783984	2637878938	SRX21992390	OR397849.1
HS_ch_10	Chini	19953880	2942187947	SRX21992401	OR397850.1
HS_ch_11	Chossarang	17263562	2555357403	SRX21992314	OR397851.1
HS_ch_12	Coelestis	15583648	2308440991	SRX21992315	OR397852.1
HS_ch_13	Daisengionmamori	11160456	1646341625	SRX21992316	OR397853.1
HS_ch_14	Daitokujihanagasa	12506214	1848607791	SRX21992317	OR397854.1
HS_ch_15	Gaeryangdansim	11488542	1701382223	SRX21992318	OR397855.1
HS_ch_16	Geunhyeong	14059518	2090602281	SRX21992319	OR397856.1
HS_ch_17	Gojumong	9812902	1452614766	SRX21992320	OR397857.1
HS_ch_18	Gwangmyeong	11374564	1683838120	SRX21992321	OR397858.1
HS_ch_19	Gyeongbuk1	9723938	1434968092	SRX21992322	OR397859.1
HS_ch_20	Gyewolhyang	11296944	1659391093	SRX21992323	OR397860.1
HS_ch_21	Hanbit	21895204	3240089497	SRX21992325	OR397861.1
HS_ch_22	Hanboram	7482664	1107718723	SRX21992326	OR397862.1
HS_ch_23	Haneol	12875510	1906815031	SRX21992327	OR397863.1
HS_ch_24	Hanmaum	21928404	3247253661	SRX21992328	OR397864.1
HS_ch_25	Hanseo	13865994	2050950968	SRX21992329	OR397865.1
HS_ch_26	Hanyang	14510676	2148061315	SRX21992330	OR397866.1
HS_ch_27	Hwahap	16468512	2418432282	SRX21992331	OR397867.1
HS_ch_28	Hwahong	11880928	1746397642	SRX21992332	OR397868.1
HS_ch_29	Jaok	9441978	1401093604	SRX21992333	OR397869.1
HS_ch_30	Kkoma	22803884	3374129455	SRX21992334	OR397870.1
HS_ch_31	Kyungki	10742604	1593548539	SRX21992336	OR397871.1
HS_ch_32	Large_White	19860224	2934453152	SRX21992337	OR397872.1
HS_ch_33	Mujigae	11428002	1696897469	SRX21992338	OR397873.1
HS_ch_34	Murasakisaiben	12400294	1832647251	SRX21992339	OR397874.1
HS_ch_35	Naesarang	12904688	1906929680	SRX21992340	OR397875.1
HS_ch_36	Nanpa	10037582	1489455688	SRX21992341	OR397876.1
HS_ch_37	Nunmoe	14540116	2157005979	SRX21992342	OR397877.1
HS_ch_38	Oknyo	16554750	2449326235	SRX21992343	OR397878.1
HS_ch_39	Oktokki	17303190	2560981092	SRX21992344	OR397879.1
HS_ch_40	Paedal	24503620	3619049655	SRX21992345	OR397880.1
HS_ch_41	Paeksol	13860442	2048202957	SRX21992347	OR397881.1
HS_ch_42	Parangsae	9201658	1359945733	SRX21992348	OR397882.1
HS_ch_43	Pheasant_Eye	21570402	3202415566	SRX21992349	OR397883.1
HS_ch_44	Pompon_Rouge	14262034	2099680030	SRX21992350	OR397884.1
HS_ch_45	Pulkkot	12611072	1866433580	SRX21992351	OR397885.1
HS_ch_46	Purpureus	12303722	1814248345	SRX21992352	OR397886.1
HS_ch_47	Pyeli	10233800	1517551387	SRX21992353	OR397887.1
HS_ch_48	Pyeonghwa	19163156	2838271812	SRX21992354	OR397888.1
HS_ch_49	Rubis	8163778	1203117114	SRX21992355	OR397889.1
HS_ch_50	Russian_Violet	7704918	1136673388	SRX21992356	OR397890.1
HS_ch_51	Saeasadal	14897962	2204063854	SRX21992358	OR397891.1
HS_ch_52	Saehan	20191516	2989338564	SRX21992359	OR397892.1
HS_ch_53	Salmabaek	17162908	2545798940	SRX21992360	OR397893.1
HS_ch_54	Samchulri	14762538	2179944143	SRX21992361	OR397894.1
HS_ch_55	Sanchonye	12064768	1782986638	SRX21992362	OR397895.1
HS_ch_56	Seondeok	11132564	1656133011	SRX21992363	OR397896.1
HS_ch_57	Seonnyeo	11900092	1756248697	SRX21992364	OR397897.1
HS_ch_58	Seorak	6982520	1034309551	SRX21992365	OR397898.1
HS_ch_59	Serenade	20121218	2967775712	SRX21992366	OR397899.1
HS_ch_60	Shintaeyang	14485060	2138669491	SRX21992367	OR397900.1
HS_ch_61	Shirohanagasa	17831082	2644228735	SRX21992369	OR397901.1
HS_ch_62	Single_Red	12718566	1876739254	SRX21992370	OR397902.1
HS_ch_63	Snowdrift	9249076	1363170157	SRX21992371	OR397903.1
HS_ch_64	Sobong	22697624	3351958409	SRX21992372	OR397904.1
HS_ch_65	Soltanshim	18177638	2682280000	SRX21992373	OR397905.1
HS_ch_66	Sonde	7779904	1150036730	SRX21992374	OR397906.1
HS_ch_67	Soyang	14290562	2111300934	SRX21992375	OR397907.1
HS_ch_68	Suchihanagasa	10730900	1587824064	SRX21992376	OR397908.1
HS_ch_69	Tamna	6450616	955440822	SRX21992377	OR397909.1
HS_ch_70	The_Banner	13066380	1933212792	SRX21992378	OR397910.1
HS_ch_71	Wonhwa	7181886	1062312167	SRX21992380	OR397911.1
HS_ch_72	Baekgeunip	9416528	1382467535	SRX21992381	OR625140.1
HS_ch_73	Baekgiwonsu	6582630	964367590	SRX21992382	OR625141.1
HS_ch_74	Baeksoryun	7211818	1058430839	SRX21992383	OR625142.1
HS_ch_75	bredon_spring	8675430	1273545864	SRX21992384	OR625143.1
HS_ch_76	Daedeoksaback	5771614	847541126	SRX21992385	OR625144.1
HS_ch_77	Daedeoksailjung	7286690	1070134579	SRX21992386	OR625145.1
HS_ch_78	Diana_Baekjo	8717086	1281972832	SRX21992387	OR625148.1
HS_ch_79	dorothycranc	8403658	1232307340	SRX21992388	OR625149.1
HS_ch_80	Gakchang	6114078	897872424	SRX21992389	OR625150.1
HS_ch_81	Jeogiljung	10806636	1585350437	SRX21992391	OR625153.1
HS_ch_82	Jeokgiwonsu	5956514	873484456	SRX21992392	OR625154.1
HS_ch_83	lenny	7231840	1061272231	SRX21992393	OR625155.1
HS_ch_84	Rakchanghwarip	12179410	1788247811	SRX21992394	OR625157.1
HS_ch_85	Sangbon	8138074	1189352020	SRX21992395	OR625160.1
HS_ch_86	WR_smith	7811808	1147186630	SRX21992396	OR625161.1
HS_ch_87	Hwarang	3800466	555529682	SRX21992397	OR625151.1
HS_ch_88	Saimdang	7919568	1162917091	SRX21992398	OR625159.1
HS_ch_89	Daejabae	7056906	1029121245	SRX21992399	OR625146.1
HS_ch_90	Deungnang	7233996	1062643538	SRX21992400	OR625147.1
HS_ch_91	Jabae	9453164	1379816932	SRX21992402	OR625152.1
HS_ch_92	Pyeongseong_ps80-1	11408356	1675286558	SRX21992403	OR625156.1
HS_ch_93	red_heart	8297002	1218846381	SRX21992404	OR625158.1
HS_ch_94	Simsan	9453726	1398710934	SRX21992405	OR619828.1
